# Supplementary material for: Brief oxygenation events in locally anoxic oceans during the Cambrian solves the animal breathing paradox
Source: Sci Rep. 2019 Aug 12;9:11669. doi: 10.1038/s41598-019-48123-2 (PMC6690889; doi:10.1038/s41598-019-48123-2)
Supplement: Supplementary file 2 — Supplementary dataset [file 41598_2019_48123_MOESM2_ESM.xlsx]

## Sheet: Sheet1
Alum shale reference material
				ICPMS			CS-XRF
				Mo			Mo PA / Rh coh
				ppm
T1 2603	Terne-1 drill core			3.43			0.014722
T1 2801	Terne-1 drill core			4.02			0.0129487
T1 3197	Terne-1 drill core			27.19			0.0799679
T1 3221	Terne-1 drill core			74.81			0.192591
T1 3257	Terne-1 drill core			63.72			0.164927
T1 3305	Terne-1 drill core			74.04			0.1876
S1 50.14	Sommerodde-1 drill core			13.86			0.0416129
S1 84.64	Sommerodde-1 drill core			0.15			0.0204911
S1 228.15	Sommerodde-1 drill core			187.56			0.402009
S1 233.44	Sommerodde-1 drill core			161.49			0.30735
S1 245.4	Sommerodde-1 drill core			34.48			0.138998
Gravimetric standards (Pure MoS2 diluted with Mo-free siliclastic rock flour)
				Gravimetry			CS-XRF								CS-XRF – data reduction in Q-SPEC by reference to SGR-1
				Mo	± 1SE		Peak area (cps), Rh-coh normalized	± 1SE			Mo PA (cps)	± 1 SE	Rh PA		Mo (ppm) SGR-reduced	± 1 SE
				ppm	ppm		Mo PA / Rh coh PA								2.05	0.223
RF0Mo	0 wt% dilMoS2* + 100 wt% rock flour	Created in house		0	0		0.0252	0.0025			381	37	15119		8.6	0.604
RF25Mo	0.60 wt% dilMoS2* + 99.40 wt% rock flour	Created in house		24.505	0.024505		0.1195	0.0087			1777	126	14870.3		18.1	0.593
RF50Mo	1.76 wt% dilMoS2* + 98.24 wt% rock flour	Created in house		71.335	0.071335		0.2538	0.0082			3772	117	14862.1		25.85	1.037
RF100Mo	2.60 wt% dilMoS2* + 97.40 wt% rock flour	Created in house		105.184	0.105184		0.356	0.0145			5351	209	15030.9		37.3	1.653
RF150Mo	3.84 wt% dilMoS2* + 96.16 wt% rock flour	Created in house		155.363	0.155363		0.5131	0.0234			7686	343	14979.5		50.4	1.157
RF200Mo	5.06 wt% dilMoS2* + 94.94 wt% rock flour	Created in house		204.994	0.204994		0.6735	0.0162			10104	241	15002.2		850.05	6.992
	* dilMoS2 contains 4050.086 ppm Mo, since it was made from 1.22 g pure MoS2 and 179.34 g (Mo-free) rock flour.
Reference material with various compositions
				Certified values			CS-XRF
				Mo	± 1 SD		Peak area (cps), Rh-coh normalized
				ppm	ppm		Mo PA / Rh coh PA				Mo PA		Rh PA
SDO-1	Devonian Ohio Shale, SDO-1, USGS	USGS powder, our compression		134	21		0.432163				486709		1126216
BCR-2	Basalt, Columbia River, BCR-2, USGS	USGS powder, our compression		248	17		0.508823				544578		1070270
BCR-2 mixed with marble	(74.733 wt%) Basalt BCR-2 USGS + (25.267 wt%) Carrera Marble (in house Mo-free material)	Mixed in our lab, our compression		62.6448	4.2942		0.111412				133532		1198541
SAR-4	USGS	USGS powder, our compression		13.1	0		0.077541				90656		1169137
NIST 2702	Inorganics in Marine Sediment, NIST	NIST, compressed powder		10.8	1.5		0.018206				21476		1179611
TILL-4	Till + molybdenite-bearing soil	Kjær Lab powder, our compression		16	0		0.0849157				96844		1140472
